# Supplementary material for: Characterization of the mutational status of glioblastoma and high-grade astrocytomas in a Latin American cohort
Source: Sci Rep. 2025 Oct 3;15:34485. doi: 10.1038/s41598-025-06129-z (PMC12494855; doi:10.1038/s41598-025-06129-z)
Supplement: Supplementary file 1 — Supplementary Material 1 [file 41598_2025_6129_MOESM1_ESM.xlsx]

## Sheet: Supp Table 1
Ampliseq primers
AmpliconId	Chromosome	Gene	Start_Coordinate	End_Coordinate
AMPL656428	chr1	H3F3A	226064194	226064278
AMPL656470	chr1	H3F3A	226064481	226064549
AMPL656451	chr2	IDH1	208248213	208248285
AMPL656452	chr2	IDH1	208248274	208248341
AMPL656453	chr2	IDH1	208248326	208248406
AMPL368995	chr2	IDH1	208248397	208248485
AMPL368171	chr2	IDH1	208248484	208248563
AMPL368172	chr2	IDH1	208248552	208248631
AMPL368173	chr2	IDH1	208248603	208248677
AMPL380375	chr5	TERT	1294941	1295036
AMPL499877	chr6	HIST1H3B	26031625	26031713
AMPL499878	chr6	HIST1H3B	26031704	26031795
AMPL499879	chr6	HIST1H3B	26031773	26031863
AMPL499880	chr6	HIST1H3B	26031843	26031934
AMPL499881	chr6	HIST1H3B	26031923	26032022
AMPL499882	chr6	HIST1H3B	26031954	26032047
AMPL499883	chr6	HIST1H3B	26032047	26032122
AMPL658497	chr7	EGFR	55019238	55019338
AMPL30339	chr7	EGFR	55019255	55019353
AMPL30340	chr7	EGFR	55019380	55019473
AMPL865449	chr7	EGFR	55019383	55019487
AMPL656522	chr7	EGFR	55142185	55142259
AMPL656523	chr7	EGFR	55142237	55142317
AMPL30327	chr7	EGFR	55142308	55142391
AMPL30328	chr7	EGFR	55142383	55142466
AMPL656532	chr7	EGFR	55142455	55142523
AMPL865444	chr7	EGFR	55143248	55143344
AMPL656508	chr7	EGFR	55143337	55143413
AMPL656509	chr7	EGFR	55143402	55143476
AMPL656510	chr7	EGFR	55143465	55143555
AMPL30329	chr7	EGFR	55146535	55146627
AMPL31746	chr7	EGFR	55146616	55146712
AMPL658500	chr7	EGFR	55146701	55146784
AMPL656496	chr7	EGFR	55146773	55146844
AMPL656542	chr7	EGFR	55151182	55151267
AMPL656543	chr7	EGFR	55151256	55151344
AMPL30293	chr7	EGFR	55151323	55151402
AMPL865441	chr7	EGFR	55152458	55152551
AMPL865442	chr7	EGFR	55152551	55152647
AMPL31744	chr7	EGFR	55152632	55152718
AMPL658503	chr7	EGFR	55152673	55152751
AMPL30302	chr7	EGFR	55153932	55154020
AMPL30303	chr7	EGFR	55154009	55154106
AMPL30304	chr7	EGFR	55154078	55154171
AMPL30305	chr7	EGFR	55154127	55154221
AMPL656497	chr7	EGFR	55155624	55155717
AMPL656498	chr7	EGFR	55155708	55155796
AMPL30296	chr7	EGFR	55155738	55155828
AMPL30297	chr7	EGFR	55155817	55155915
AMPL30298	chr7	EGFR	55155904	55156000
AMPL656539	chr7	EGFR	55156406	55156494
AMPL540285	chr7	EGFR	55156483	55156558
AMPL656540	chr7	EGFR	55156527	55156602
AMPL865437	chr7	EGFR	55156591	55156664
AMPL865438	chr7	EGFR	55156624	55156711
AMPL865439	chr7	EGFR	55156697	55156782
AMPL865440	chr7	EGFR	55156774	55156859
AMPL656518	chr7	EGFR	55156848	55156927
AMPL30261	chr7	EGFR	55157590	55157662
AMPL30262	chr7	EGFR	55157651	55157742
AMPL30263	chr7	EGFR	55157731	55157803
AMPL30277	chr7	EGFR	55160054	55160143
AMPL30278	chr7	EGFR	55160132	55160207
AMPL30279	chr7	EGFR	55160194	55160272
AMPL30280	chr7	EGFR	55160240	55160327
AMPL30281	chr7	EGFR	55160317	55160400
AMPL31736	chr7	EGFR	55161412	55161509
AMPL31737	chr7	EGFR	55161498	55161599
AMPL31738	chr7	EGFR	55161588	55161665
AMPL656476	chr7	EGFR	55161628	55161713
AMPL30275	chr7	EGFR	55163679	55163765
AMPL47950	chr7	EGFR	55163751	55163834
AMPL656483	chr7	EGFR	55163774	55163868
AMPL30334	chr7	EGFR	55165208	55165283
AMPL30335	chr7	EGFR	55165272	55165350
AMPL30336	chr7	EGFR	55165316	55165400
AMPL656502	chr7	EGFR	55165387	55165463
AMPL656503	chr7	EGFR	55165453	55165537
AMPL656484	chr7	EGFR	55168356	55168424
AMPL656485	chr7	EGFR	55168410	55168475
AMPL656486	chr7	EGFR	55168441	55168519
AMPL30246	chr7	EGFR	55168508	55168569
AMPL656515	chr7	EGFR	55170142	55170226
AMPL656516	chr7	EGFR	55170206	55170294
AMPL30265	chr7	EGFR	55170283	55170369
AMPL30266	chr7	EGFR	55170358	55170446
AMPL30267	chr7	EGFR	55170444	55170540
AMPL406048	chr7	EGFR	55170529	55170626
AMPL406049	chr7	EGFR	55170626	55170720
AMPL406054	chr7	EGFR	55171037	55171108
AMPL656491	chr7	EGFR	55171046	55171118
AMPL30247	chr7	EGFR	55171142	55171222
AMPL656489	chr7	EGFR	55171211	55171304
AMPL30299	chr7	EGFR	55172894	55172986
AMPL31745	chr7	EGFR	55172983	55173083
AMPL30301	chr7	EGFR	55173097	55173194
AMPL30269	chr7	EGFR	55173869	55173961
AMPL30270	chr7	EGFR	55173950	55174031
AMPL30271	chr7	EGFR	55174018	55174106
AMPL656519	chr7	EGFR	55174060	55174143
AMPL656536	chr7	EGFR	55174592	55174673
AMPL656537	chr7	EGFR	55174659	55174735
AMPL656538	chr7	EGFR	55174724	55174800
AMPL865433	chr7	EGFR	55174789	55174871
AMPL656488	chr7	EGFR	55174866	55174946
AMPL31739	chr7	EGFR	55181203	55181293
AMPL31740	chr7	EGFR	55181281	55181371
AMPL31741	chr7	EGFR	55181365	55181451
AMPL658498	chr7	EGFR	55181440	55181522
AMPL656471	chr7	EGFR	55191589	55191679
AMPL30322	chr7	EGFR	55191675	55191769
AMPL30323	chr7	EGFR	55191715	55191799
AMPL30324	chr7	EGFR	55191788	55191869
AMPL30325	chr7	EGFR	55191858	55191935
AMPL30289	chr7	EGFR	55192713	55192792
AMPL30290	chr7	EGFR	55192778	55192854
AMPL30291	chr7	EGFR	55192833	55192915
AMPL656533	chr7	EGFR	55198570	55198649
AMPL30318	chr7	EGFR	55198638	55198724
AMPL30319	chr7	EGFR	55198702	55198779
AMPL30320	chr7	EGFR	55198768	55198856
AMPL30321	chr7	EGFR	55198845	55198936
AMPL656480	chr7	EGFR	55200178	55200267
AMPL47948	chr7	EGFR	55200256	55200347
AMPL865432	chr7	EGFR	55200337	55200432
AMPL30274	chr7	EGFR	55200425	55200513
AMPL656493	chr7	EGFR	55201089	55201156
AMPL656494	chr7	EGFR	55201145	55201225
AMPL656495	chr7	EGFR	55201187	55201271
AMPL47943	chr7	EGFR	55201260	55201349
AMPL47944	chr7	EGFR	55201294	55201375
AMPL656487	chr7	EGFR	55201364	55201434
AMPL656528	chr7	EGFR	55201654	55201732
AMPL656529	chr7	EGFR	55201713	55201786
AMPL30256	chr7	EGFR	55201774	55201845
AMPL656513	chr7	EGFR	55201808	55201879
AMPL656514	chr7	EGFR	55201879	55201949
AMPL30252	chr7	EGFR	55202452	55202545
AMPL30253	chr7	EGFR	55202535	55202633
AMPL30254	chr7	EGFR	55202559	55202657
AMPL656506	chr7	EGFR	55205158	55205240
AMPL656507	chr7	EGFR	55205229	55205312
AMPL30307	chr7	EGFR	55205312	55205394
AMPL30308	chr7	EGFR	55205331	55205420
AMPL30309	chr7	EGFR	55205412	55205493
AMPL30310	chr7	EGFR	55205437	55205526
AMPL30311	chr7	EGFR	55205515	55205590
AMPL30312	chr7	EGFR	55205575	55205653
AMPL656455	chr7	BRAF	140753110	140753187
AMPL865434	chr7	BRAF	140753200	140753280
AMPL402786	chr7	BRAF	140753275	140753352
AMPL385965	chr7	BRAF	140753341	140753415
AMPL473617	chr7	BRAF	140753377	140753443
AMPL473618	chr7	BRAF	140753437	140753509
AMPL656436	chr7	BRAF	140753477	140753549
AMPL656437	chr7	BRAF	140753542	140753609
AMPL656441	chr7	BRAF	140781560	140781643
AMPL656442	chr7	BRAF	140781595	140781676
AMPL30217	chr7	BRAF	140781668	140781736
AMPL399513	chr9	CDKN2A	21968113	21968200
AMPL865435	chr9	CDKN2A	21968189	21968274
AMPL865436	chr9	CDKN2A	21968263	21968337
AMPL865450	chr9	CDKN2A	21968648	21968746
AMPL362492	chr9	CDKN2A	21968743	21968826
AMPL398554	chr9	CDKN2A	21970840	21970931
AMPL865446	chr9	CDKN2A	21970896	21970977
AMPL865447	chr9	CDKN2A	21971236	21971328
AMPL48429	chr9	CDKN2A	21974428	21974512
AMPL48430	chr9	CDKN2A	21974492	21974574
AMPL48431	chr9	CDKN2A	21974533	21974616
AMPL48432	chr9	CDKN2A	21974605	21974695
AMPL48433	chr9	CDKN2A	21974684	21974785
AMPL865431	chr9	CDKN2A	21974938	21975026
AMPL48437	chr9	CDKN2A	21994069	21994166
AMPL48438	chr9	CDKN2A	21994155	21994248
AMPL48439	chr9	CDKN2A	21994199	21994296
AMPL48440	chr9	CDKN2A	21994280	21994375
AMPL865443	chr9	CDKN2A	21994319	21994412
AMPL30705	chr10	PTEN	87864406	87864493
AMPL48109	chr10	PTEN	87864483	87864564
AMPL656432	chr10	PTEN	87864553	87864625
AMPL593000	chr10	PTEN	87893903	87893979
AMPL30723	chr10	PTEN	87894007	87894081
AMPL30724	chr10	PTEN	87894076	87894158
AMPL656427	chr10	PTEN	87894130	87894202
AMPL592997	chr10	PTEN	87925429	87925496
AMPL30716	chr10	PTEN	87925485	87925554
AMPL30717	chr10	PTEN	87925533	87925607
AMPL656460	chr10	PTEN	87925588	87925659
AMPL656461	chr10	PTEN	87930951	87931029
AMPL656462	chr10	PTEN	87930986	87931063
AMPL30704	chr10	PTEN	87931052	87931121
AMPL592999	chr10	PTEN	87931092	87931164
AMPL656426	chr10	PTEN	87931153	87931230
AMPL656429	chr10	PTEN	87932916	87932986
AMPL865448	chr10	PTEN	87932960	87933037
AMPL30695	chr10	PTEN	87933026	87933112
AMPL30696	chr10	PTEN	87933102	87933194
AMPL30697	chr10	PTEN	87933185	87933265
AMPL30698	chr10	PTEN	87933255	87933332
AMPL656447	chr10	PTEN	87951939	87952026
AMPL656448	chr10	PTEN	87952036	87952105
AMPL656449	chr10	PTEN	87952066	87952134
AMPL30713	chr10	PTEN	87952123	87952200
AMPL30714	chr10	PTEN	87952189	87952271
AMPL30715	chr10	PTEN	87952270	87952346
AMPL592998	chr10	PTEN	87957757	87957847
AMPL48104	chr10	PTEN	87957837	87957919
AMPL48105	chr10	PTEN	87957856	87957936
AMPL30720	chr10	PTEN	87957935	87958015
AMPL30721	chr10	PTEN	87957958	87958042
AMPL30722	chr10	PTEN	87958042	87958106
AMPL656439	chr10	PTEN	87960716	87960790
AMPL656440	chr10	PTEN	87960807	87960886
AMPL30689	chr10	PTEN	87960822	87960894
AMPL30690	chr10	PTEN	87960915	87960991
AMPL30691	chr10	PTEN	87960981	87961056
AMPL30692	chr10	PTEN	87961045	87961111
AMPL656458	chr10	PTEN	87965155	87965232
AMPL30707	chr10	PTEN	87965193	87965270
AMPL30708	chr10	PTEN	87965265	87965342
AMPL30709	chr10	PTEN	87965331	87965420
AMPL30710	chr10	PTEN	87965409	87965478
AMPL30711	chr10	PTEN	87965467	87965542
AMPL656423	chr15	IDH2	90088424	90088511
AMPL373004	chr15	IDH2	90088509	90088609
AMPL370993	chr15	IDH2	90088524	90088622
AMPL370994	chr15	IDH2	90088619	90088702
AMPL370997	chr15	IDH2	90088668	90088742
AMPL141289	chr17	TP53	7669493	7669587
AMPL141290	chr17	TP53	7669549	7669623
AMPL141291	chr17	TP53	7669612	7669690
AMPL141292	chr17	TP53	7669679	7669760
AMPL405259	chr17	TP53	7670502	7670594
AMPL46528	chr17	TP53	7670569	7670665
AMPL46529	chr17	TP53	7670664	7670748
AMPL46539	chr17	TP53	7673176	7673251
AMPL656463	chr17	TP53	7673240	7673319
AMPL656464	chr17	TP53	7673308	7673397
AMPL405256	chr17	TP53	7673464	7673540
AMPL405257	chr17	TP53	7673520	7673609
AMPL405258	chr17	TP53	7673601	7673689
AMPL405261	chr17	TP53	7673660	7673741
AMPL46533	chr17	TP53	7673713	7673808
AMPL405262	chr17	TP53	7673770	7673850
AMPL405263	chr17	TP53	7673839	7673933
AMPL656465	chr17	TP53	7673970	7674064
AMPL865445	chr17	TP53	7674073	7674160
AMPL46530	chr17	TP53	7674137	7674229
AMPL368771	chr17	TP53	7674217	7674312
AMPL405266	chr17	TP53	7674777	7674870
AMPL46546	chr17	TP53	7674824	7674901
AMPL140965	chr17	TP53	7674890	7674969
AMPL140966	chr17	TP53	7674958	7675048
AMPL46543	chr17	TP53	7674997	7675091
AMPL60	chr17	TP53	7675068	7675160
AMPL46544	chr17	TP53	7675128	7675207
AMPL656469	chr17	TP53	7675182	7675268
AMPL140961	chr17	TP53	7675902	7675997
AMPL140962	chr17	TP53	7675975	7676067
AMPL46536	chr17	TP53	7676067	7676165
AMPL46537	chr17	TP53	7676090	7676185
AMPL46538	chr17	TP53	7676184	7676277
AMPL140964	chr17	TP53	7676267	7676363
AMPL46548	chr17	TP53	7676300	7676390
AMPL46549	chr17	TP53	7676397	7676492
AMPL381025	chr17	TP53	7676464	7676563
AMPL381026	chr17	TP53	7676552	7676642
AMPL866642	chr17	NF1	31156039	31156128
AMPL47393	chr17	NF1	31169973	31170035
AMPL47431	chr17	NF1	31181446	31181525
AMPL866636	chr17	NF1	31182534	31182620
AMPL47323	chr17	NF1	31206264	31206354
AMPL866634	chr17	NF1	31206308	31206392
AMPL368806	chr17	NF1	31226377	31226467
AMPL47344	chr17	NF1	31226662	31226743
AMPL866639	chr17	NF1	31227238	31227330
AMPL47349	chr17	NF1	31229006	31229087
AMPL47379	chr17	NF1	31229771	31229851
AMPL76909	chr17	NF1	31230320	31230395
AMPL866641	chr17	NF1	31232763	31232849
AMPL866648	chr17	NF1	31235599	31235684
AMPL866645	chr17	NF1	31261658	31261745
AMPL866640	chr17	NF1	31327707	31327791
AMPL866643	chr17	NF1	31327804	31327893
AMPL866644	chr17	NF1	31334880	31334965
AMPL47434	chr17	NF1	31334975	31335058
AMPL866638	chr17	NF1	31338030	31338110
AMPL47385	chr17	NF1	31338728	31338813
AMPL866637	chr17	NF1	31340572	31340656
AMPL866633	chr17	NF1	31350182	31350270
AMPL866647	chr17	NF1	31356487	31356554
AMPL593577	chr17	NF1	31357282	31357356
AMPL866574	chrX	ATRX	77523207	77523290
AMPL866564	chrX	ATRX	77523296	77523377
AMPL866568	chrX	ATRX	77557541	77557616
AMPL79778	chrX	ATRX	77558690	77558758
AMPL372328	chrX	ATRX	77574281	77574352
AMPL866550	chrX	ATRX	77593734	77593819
AMPL866552	chrX	ATRX	77599423	77599510
AMPL866549	chrX	ATRX	77599532	77599610
AMPL866573	chrX	ATRX	77600466	77600541
AMPL866556	chrX	ATRX	77616615	77616684
AMPL372321	chrX	ATRX	77618827	77618913
AMPL866535	chrX	ATRX	77620419	77620491
AMPL866533	chrX	ATRX	77633193	77633267
AMPL866529	chrX	ATRX	77634595	77634679
AMPL866546	chrX	ATRX	77635973	77636052
AMPL79791	chrX	ATRX	77652092	77652170
AMPL866570	chrX	ATRX	77654099	77654178
AMPL866532	chrX	ATRX	77656524	77656609
AMPL866554	chrX	ATRX	77656620	77656701
AMPL372325	chrX	ATRX	77663426	77663508
AMPL866548	chrX	ATRX	77663505	77663589
AMPL866566	chrX	ATRX	77664666	77664749
AMPL866547	chrX	ATRX	77681702	77681789
AMPL866538	chrX	ATRX	77681896	77681967
AMPL866562	chrX	ATRX	77682075	77682160
AMPL866553	chrX	ATRX	77682241	77682328
AMPL866542	chrX	ATRX	77682385	77682475
AMPL866559	chrX	ATRX	77682488	77682580
AMPL866537	chrX	ATRX	77682557	77682640
AMPL866563	chrX	ATRX	77682713	77682798
AMPL866571	chrX	ATRX	77682785	77682869
AMPL866557	chrX	ATRX	77682873	77682949
AMPL866544	chrX	ATRX	77683025	77683092
AMPL866551	chrX	ATRX	77683222	77683295
AMPL372258	chrX	ATRX	77683563	77683633
AMPL866531	chrX	ATRX	77683606	77683692
AMPL866545	chrX	ATRX	77683797	77683880
AMPL866543	chrX	ATRX	77683900	77683966
AMPL866561	chrX	ATRX	77684063	77684152
AMPL372267	chrX	ATRX	77684133	77684220
AMPL866555	chrX	ATRX	77684263	77684347
AMPL866540	chrX	ATRX	77684326	77684414
AMPL866575	chrX	ATRX	77684424	77684511
AMPL866567	chrX	ATRX	77684537	77684622
AMPL372352	chrX	ATRX	77684913	77684999
Truseq amplicons
AmpliconId	Chromosome	Gene	Start_Coordinate	End_Coordinate
hH3F3A	chr1	H3F3A	226064379	226064572		193
hIDH1	chr2	IDH1	208248354	208248575		221
hSMARCAL1-645	chr2	SMARCAL1	216450877	216451079		202
hSMARCAL1-793	chr2	SMARCAL1	216475279	216475481		202
hSMARCAL1-_945	chr2	SMARCAL1	216482872	216483106		234
hTERT_Set_2	chr5	TERT	1295037	1295278		241
hCDKN2A_Ex_3A	chr9	CDKN2A	21967691	21967941		250
hCDKN2A_Ex_3B	chr9	CDKN2A	21967904	21968143		239
hCDKN2A_Ex_2A	chr9	CDKN2A	21970969	21971233		264
hCDKN2A_Ex_1b	chr9	CDKN2A	21974961	21975163		202
hIDH2	chr15	IDH2	90088556	90088800		244
						226.545
						2492

## Sheet: Supp Table 2
Hugo_Symbol	Entrez_Gene_Id	Center	NCBI_Build	Chromosome	Start_Position	End_Position	Strand	Variant_Classification	Variant_Type	Reference_Allele	Tumor_Seq_Allele1	Tumor_Seq_Allele2	Tumor_Sample_Barcode	Protein_Change	Allelic_frequency	i_transcript_name
TERT		Asenjo Neurosurgery Institute	hg38	chr5	1295113	1295113	+	5'Flank	SNP	G	G	A	HGG_4		0.0895522	NM_198253.2
TERT		Asenjo Neurosurgery Institute	hg38	chr5	1295113	1295113	+	5'Flank	SNP	G	G	A	HGG_6		0.295775	NM_198253.2
TERT		Asenjo Neurosurgery Institute	hg38	chr5	1295113	1295113	+	5'Flank	SNP	G	G	A	HGG_7		0.453901	NM_198253.2
TERT		Asenjo Neurosurgery Institute	hg38	chr5	1295113	1295113	+	5'Flank	SNP	G	G	A	HGG_10		0.376426	NM_198253.2
TERT		Asenjo Neurosurgery Institute	hg38	chr5	1295113	1295113	+	5'Flank	SNP	G	G	A	HGG_11		0.364055	NM_198253.2
TERT		Asenjo Neurosurgery Institute	hg38	chr5	1295113	1295113	+	5'Flank	SNP	G	G	A	HGG_12		0.385714	NM_198253.2
TERT		Asenjo Neurosurgery Institute	hg38	chr5	1295113	1295113	+	5'Flank	SNP	G	G	A	HGG_14		0.396875	NM_198253.2
TERT		Asenjo Neurosurgery Institute	hg38	chr5	1295113	1295113	+	5'Flank	SNP	G	G	A	HGG_15		0.38	NM_198253.2
TERT		Asenjo Neurosurgery Institute	hg38	chr5	1295113	1295113	+	5'Flank	SNP	G	G	A	HGG_16		0.355191	NM_198253.2
TERT		Asenjo Neurosurgery Institute	hg38	chr5	1295113	1295113	+	5'Flank	SNP	G	G	A	HGG_20		0.464706	NM_198253.2
TERT		Asenjo Neurosurgery Institute	hg38	chr5	1295113	1295113	+	5'Flank	SNP	G	G	A	HGG_21		0.403974	NM_198253.2
TERT		Asenjo Neurosurgery Institute	hg38	chr5	1295113	1295113	+	5'Flank	SNP	G	G	A	HGG_23		0.26	NM_198253.2
TERT		Asenjo Neurosurgery Institute	hg38	chr5	1295113	1295113	+	5'Flank	SNP	G	G	A	HGG_24		0.443299	NM_198253.2
TERT		Asenjo Neurosurgery Institute	hg38	chr5	1295113	1295113	+	5'Flank	SNP	G	G	A	HGG_25		0.36246	NM_198253.2
TERT		Asenjo Neurosurgery Institute	hg38	chr5	1295113	1295113	+	5'Flank	SNP	G	G	A	HGG_26		0.475275	NM_198253.2
TERT		Asenjo Neurosurgery Institute	hg38	chr5	1295113	1295113	+	5'Flank	SNP	G	G	A	HGG_29		0.238095	NM_198253.2
TERT		Asenjo Neurosurgery Institute	hg38	chr5	1295113	1295113	+	5'Flank	SNP	G	G	A	HGG_30		0.315315	NM_198253.2
TERT		Asenjo Neurosurgery Institute	hg38	chr5	1295113	1295113	+	5'Flank	SNP	G	G	A	HGG_32		0.446009	NM_198253.2
TERT		Asenjo Neurosurgery Institute	hg38	chr5	1295113	1295113	+	5'Flank	SNP	G	G	A	HGG_35		0.307692	NM_198253.2
TERT		Asenjo Neurosurgery Institute	hg38	chr5	1295113	1295113	+	5'Flank	SNP	G	G	A	HGG_36		0.25	NM_198253.2
TERT		Asenjo Neurosurgery Institute	hg38	chr5	1295113	1295113	+	5'Flank	SNP	G	G	A	HGG_40		0.318919	NM_198253.2
TERT		Asenjo Neurosurgery Institute	hg38	chr5	1295113	1295113	+	5'Flank	SNP	G	G	A	HGG_41		0.251429	NM_198253.2
TERT		Asenjo Neurosurgery Institute	hg38	chr5	1295113	1295113	+	5'Flank	SNP	G	G	A	HGG_43		0.229358	NM_198253.2
TERT		Asenjo Neurosurgery Institute	hg38	chr5	1295113	1295113	+	5'Flank	SNP	G	G	A	HGG_45		0.368146	NM_198253.2
TERT		Asenjo Neurosurgery Institute	hg38	chr5	1295113	1295113	+	5'Flank	SNP	G	G	A	HGG_48		0.340909	NM_198253.2
TERT		Asenjo Neurosurgery Institute	hg38	chr5	1295113	1295113	+	5'Flank	SNP	G	G	A	HGG_49		0.365123	NM_198253.2
TERT		Asenjo Neurosurgery Institute	hg38	chr5	1295113	1295113	+	5'Flank	SNP	G	G	A	HGG_51		0.464455	NM_198253.2
TERT		Asenjo Neurosurgery Institute	hg38	chr5	1295113	1295113	+	5'Flank	SNP	G	G	A	HGG_52		0.491228	NM_198253.2
TERT		Asenjo Neurosurgery Institute	hg38	chr5	1295113	1295113	+	5'Flank	SNP	G	G	A	HGG_53		0.342105	NM_198253.2
TERT		Asenjo Neurosurgery Institute	hg38	chr5	1295113	1295113	+	5'Flank	SNP	G	G	A	HGG_54		0.0797101	NM_198253.2
TERT		Asenjo Neurosurgery Institute	hg38	chr5	1295113	1295113	+	5'Flank	SNP	G	G	A	HGG_58		0.430622	NM_198253.2
TERT		Asenjo Neurosurgery Institute	hg38	chr5	1295113	1295113	+	5'Flank	SNP	G	G	A	HGG_59		0.326347	NM_198253.2
TERT		Asenjo Neurosurgery Institute	hg38	chr5	1295113	1295113	+	5'Flank	SNP	G	G	A	HGG_60		0.447942	NM_198253.2
TERT		Asenjo Neurosurgery Institute	hg38	chr5	1295113	1295113	+	5'Flank	SNP	G	G	A	HGG_66		0.157303	NM_198253.2
TERT		Asenjo Neurosurgery Institute	hg38	chr5	1295113	1295113	+	5'Flank	SNP	G	G	A	HGG_67		0.526882	NM_198253.2
TERT		Asenjo Neurosurgery Institute	hg38	chr5	1295113	1295113	+	5'Flank	SNP	G	G	A	HGG_68		0.458961	NM_198253.2
TERT		Asenjo Neurosurgery Institute	hg38	chr5	1295113	1295113	+	5'Flank	SNP	G	G	A	HGG_69		0.125945	NM_198253.2
TERT		Asenjo Neurosurgery Institute	hg38	chr5	1295135	1295135	+	5'Flank	SNP	G	G	A	HGG_1		0.357143	NM_198253.2
TERT		Asenjo Neurosurgery Institute	hg38	chr5	1295135	1295135	+	5'Flank	SNP	G	G	A	HGG_18		0.376106	NM_198253.2
TERT		Asenjo Neurosurgery Institute	hg38	chr5	1295135	1295135	+	5'Flank	SNP	G	G	A	HGG_22		0.241814	NM_198253.2
TERT		Asenjo Neurosurgery Institute	hg38	chr5	1295135	1295135	+	5'Flank	SNP	G	G	A	HGG_39		0.244318	NM_198253.2
TERT		Asenjo Neurosurgery Institute	hg38	chr5	1295135	1295135	+	5'Flank	SNP	G	G	A	HGG_44		0.542553	NM_198253.2
TERT		Asenjo Neurosurgery Institute	hg38	chr5	1295135	1295135	+	5'Flank	SNP	G	G	A	HGG_47		0.415147	NM_198253.2
TERT		Asenjo Neurosurgery Institute	hg38	chr5	1295135	1295135	+	5'Flank	SNP	G	G	A	HGG_56		0.10581	NM_198253.2
TERT		Asenjo Neurosurgery Institute	hg38	chr5	1295135	1295135	+	5'Flank	SNP	G	G	A	HGG_62		0.333333	NM_198253.2
TERT		Asenjo Neurosurgery Institute	hg38	chr5	1295135	1295135	+	5'Flank	SNP	G	G	A	HGG_64		0.261484	NM_198253.2
TERT		Asenjo Neurosurgery Institute	hg38	chr5	1295135	1295135	+	5'Flank	SNP	G	G	A	HGG_70		0.398981	NM_198253.2
TP53	7157	Asenjo Neurosurgery Institute	hg38	chr17	7669615	7669615	+	Frame_Shift_Del	DEL	T	T	-	HGG_49	p.D393fs	0.450349	NM_001276761.1
TP53	7157	Asenjo Neurosurgery Institute	hg38	chr17	7673776	7673776	+	Missense_Mutation	SNP	G	G	A	HGG_8	p.R282W	0.717871	NM_001276761.1
TP53	7157	Asenjo Neurosurgery Institute	hg38	chr17	7673776	7673776	+	Missense_Mutation	SNP	G	G	A	HGG_65	p.R282W	0.233176	NM_001276761.1
TP53	7157	Asenjo Neurosurgery Institute	hg38	chr17	7673803	7673803	+	Missense_Mutation	SNP	G	G	A	HGG_5	p.R273C	0.490498	NM_001276761.1
TP53	7157	Asenjo Neurosurgery Institute	hg38	chr17	7673803	7673803	+	Missense_Mutation	SNP	G	G	A	HGG_13	p.R273C	0.85103	NM_001276761.1
TP53	7157	Asenjo Neurosurgery Institute	hg38	chr17	7673803	7673803	+	Missense_Mutation	SNP	G	G	A	HGG_19	p.R273C	0.919325	NM_001276761.1
TP53	7157	Asenjo Neurosurgery Institute	hg38	chr17	7673803	7673803	+	Missense_Mutation	SNP	G	G	A	HGG_28	p.R273C	0.473471	NM_001276761.1
TP53	7157	Asenjo Neurosurgery Institute	hg38	chr17	7673803	7673803	+	Missense_Mutation	SNP	G	G	T	HGG_49	p.R273S	0.463312	NM_001276761.1
TP53	7157	Asenjo Neurosurgery Institute	hg38	chr17	7673820	7673820	+	Missense_Mutation	SNP	C	C	G	HGG_35	p.R267P	0.161111	NM_001276761.1
TP53	7157	Asenjo Neurosurgery Institute	hg38	chr17	7673826	7673826	+	Missense_Mutation	SNP	A	A	G	HGG_31	p.L265P	0.924686	NM_001276761.1
TP53	7157	Asenjo Neurosurgery Institute	hg38	chr17	7674199	7674199	+	Missense_Mutation	SNP	A	A	G	HGG_50	p.I255T	0.908257	NM_001276761.1
TP53	7157	Asenjo Neurosurgery Institute	hg38	chr17	7674218	7674218	+	Missense_Mutation	SNP	T	T	C	HGG_12	p.R249G	0.781818	NM_001276761.1
TP53	7157	Asenjo Neurosurgery Institute	hg38	chr17	7674220	7674220	+	Missense_Mutation	SNP	C	C	T	HGG_9	p.R248Q	0.373057	NM_001276761.1
TP53	7157	Asenjo Neurosurgery Institute	hg38	chr17	7674220	7674220	+	Missense_Mutation	SNP	C	C	T	HGG_43	p.R248Q	0.487616	NM_001276761.1
TP53	7157	Asenjo Neurosurgery Institute	hg38	chr17	7674227	7674227	+	Missense_Mutation	SNP	T	T	C	HGG_14	p.M246V	0.645349	NM_001276761.1
TP53	7157	Asenjo Neurosurgery Institute	hg38	chr17	7674230	7674230	+	Missense_Mutation	SNP	C	C	T	HGG_39	p.G245S	0.446377	NM_001276761.1
TP53	7157	Asenjo Neurosurgery Institute	hg38	chr17	7674233	7674233	+	Missense_Mutation	SNP	C	C	T	HGG_8	p.G244S	0.0983607	NM_001276761.1
TP53	7157	Asenjo Neurosurgery Institute	hg38	chr17	7674893	7674893	+	Missense_Mutation	SNP	C	C	T	HGG_9	p.R213Q	0.40099	NM_001276761.1
TP53	7157	Asenjo Neurosurgery Institute	hg38	chr17	7674894	7674894	+	Nonsense_Mutation	SNP	G	G	A	HGG_41	p.R213*	0.361905	NM_001276761.1
TP53	7157	Asenjo Neurosurgery Institute	hg38	chr17	7674904	7674905	+	Frame_Shift_Del	DEL	TC	TC	-	HGG_27	p.R209fs	0.444487	NM_001276761.1
TP53	7157	Asenjo Neurosurgery Institute	hg38	chr17	7674926	7674926	+	Missense_Mutation	SNP	C	C	T	HGG_62	p.R202H	0.84466	NM_001276761.1
TP53	7157	Asenjo Neurosurgery Institute	hg38	chr17	7674945	7674945	+	Nonsense_Mutation	SNP	G	G	A	HGG_4	p.R196*	0.097109	NM_001276761.1
TP53	7157	Asenjo Neurosurgery Institute	hg38	chr17	7674962	7674962	+	Missense_Mutation	SNP	G	G	A	HGG_37	p.P190L	0.852804	NM_001276761.1
TP53	7157	Asenjo Neurosurgery Institute	hg38	chr17	7674966	7674966	+	Frame_Shift_Del	DEL	C	C	-	HGG_48	p.A189fs	0.106653	NM_001276761.1
TP53	7157	Asenjo Neurosurgery Institute	hg38	chr17	7675077	7675077	+	Missense_Mutation	SNP	G	G	C	HGG_17	p.H179D	0.926606	NM_001276761.1
TP53	7157	Asenjo Neurosurgery Institute	hg38	chr17	7675088	7675088	+	Missense_Mutation	SNP	C	C	T	HGG_48	p.R175H	0.589783	NM_001276761.1
TP53	7157	Asenjo Neurosurgery Institute	hg38	chr17	7675094	7675094	+	Missense_Mutation	SNP	A	A	C	HGG_3	p.V173G	0.60066	NM_001276761.1
TP53	7157	Asenjo Neurosurgery Institute	hg38	chr17	7675206	7675206	+	Missense_Mutation	SNP	G	G	C	HGG_61	p.Q136E	0.80534	NM_001276761.1
TP53	7157	Asenjo Neurosurgery Institute	hg38	chr17	7675238	7675238	+	Splice_Site	SNP	T	T	A	HGG_5		0.519841	NM_001276761.1
TP53	7157	Asenjo Neurosurgery Institute	hg38	chr17	7675995	7675995	+	Splice_Site	SNP	G	G	A	HGG_33	p.T125M	0.863354	NM_001276761.1
TP53	7157	Asenjo Neurosurgery Institute	hg38	chr17	7676028	7676028	+	Missense_Mutation	SNP	A	A	C	HGG_3	p.L114W	0.190476	NM_001276761.1
NF1	4763	Asenjo Neurosurgery Institute	hg38	chr17	31338792	31338792	+	Missense_Mutation	SNP	C	C	T	HGG_8	p.P2282L	0.0666667	NM_000267.3
EGFR	1956	Asenjo Neurosurgery Institute	hg38	chr7	55143387	55143387	+	Missense_Mutation	SNP	G	G	A	HGG_38	p.R108K	0.860353	NM_001346897.1
EGFR	1956	Asenjo Neurosurgery Institute	hg38	chr7	55151307	55151307	+	Missense_Mutation	SNP	T	T	A	HGG_1	p.D146E	0.969677	NM_001346897.1
EGFR	1956	Asenjo Neurosurgery Institute	hg38	chr7	55154128	55154128	+	Missense_Mutation	SNP	G	G	A	HGG_26	p.A244T	0.0990566	NM_001346897.1
EGFR	1956	Asenjo Neurosurgery Institute	hg38	chr7	55154128	55154128	+	Missense_Mutation	SNP	G	G	A	HGG_32	p.A244T	0.944882	NM_001346897.1
EGFR	1956	Asenjo Neurosurgery Institute	hg38	chr7	55154128	55154128	+	Missense_Mutation	SNP	G	G	A	HGG_35	p.A244T	0.194332	NM_001346897.1
EGFR	1956	Asenjo Neurosurgery Institute	hg38	chr7	55154129	55154129	+	Missense_Mutation	SNP	C	C	T	HGG_6	p.A244V	0.909091	NM_001346897.1
EGFR	1956	Asenjo Neurosurgery Institute	hg38	chr7	55154129	55154129	+	Missense_Mutation	SNP	C	C	T	HGG_20	p.A244V	0.403704	NM_001346897.1
EGFR	1956	Asenjo Neurosurgery Institute	hg38	chr7	55154129	55154129	+	Missense_Mutation	SNP	C	C	T	HGG_42	p.A244V	0.0909091	NM_001346897.1
EGFR	1956	Asenjo Neurosurgery Institute	hg38	chr7	55154129	55154129	+	Missense_Mutation	SNP	C	C	A	HGG_53	p.A244D	0.17551	NM_001346897.1
EGFR	1956	Asenjo Neurosurgery Institute	hg38	chr7	55154129	55154129	+	Missense_Mutation	SNP	C	C	T	HGG_60	p.A244V	0.75121	NM_001346897.1
EGFR	1956	Asenjo Neurosurgery Institute	hg38	chr7	55154142	55154142	+	Missense_Mutation	SNP	G	G	C	HGG_32	p.K248N	0.94482	NM_001346897.1
EGFR	1956	Asenjo Neurosurgery Institute	hg38	chr7	55155847	55155847	+	Missense_Mutation	SNP	G	G	A	HGG_51	p.D258N	0.823009	NM_001346897.1
EGFR	1956	Asenjo Neurosurgery Institute	hg38	chr7	55156614	55156614	+	Missense_Mutation	SNP	C	C	T	HGG_4	p.T318I	0.395308	NM_001346897.1
EGFR	1956	Asenjo Neurosurgery Institute	hg38	chr7	55160222	55160222	+	Missense_Mutation	SNP	T	T	C	HGG_62	p.V416A	0.379845	NM_001346897.1
EGFR	1956	Asenjo Neurosurgery Institute	hg38	chr7	55165350	55165350	+	Missense_Mutation	SNP	G	G	T	HGG_1	p.G553V	0.807003	NM_001346897.1
EGFR	1956	Asenjo Neurosurgery Institute	hg38	chr7	55165416	55165416	+	Missense_Mutation	SNP	G	G	A	HGG_68	p.C575Y	0.257426	NM_001346897.1
EGFR	1956	Asenjo Neurosurgery Institute	hg38	chr7	55198792	55198792	+	Missense_Mutation	SNP	T	T	C	HGG_3	p.I881T	0.225806	NM_001346897.1
EGFR	1956	Asenjo Neurosurgery Institute	hg38	chr7	55198792	55198792	+	Missense_Mutation	SNP	T	T	C	HGG_5	p.I881T	0.5	NM_001346897.1
ATRX	546	Asenjo Neurosurgery Institute	hg38	chrX	77599534	77599534	+	Missense_Mutation	SNP	C	C	T	HGG_8	p.G1945R	0.076087	NM_000489.4
ATRX	546	Asenjo Neurosurgery Institute	hg38	chrX	77682178	77682178	+	Missense_Mutation	SNP	A	A	C	HGG_2	p.C1026W	0.120172	NM_000489.4
ATRX	546	Asenjo Neurosurgery Institute	hg38	chrX	77682178	77682178	+	Missense_Mutation	SNP	A	A	C	HGG_3	p.C1026W	0.0606061	NM_000489.4
ATRX	546	Asenjo Neurosurgery Institute	hg38	chrX	77682178	77682178	+	Missense_Mutation	SNP	A	A	C	HGG_5	p.C1026W	0.104089	NM_000489.4
ATRX	546	Asenjo Neurosurgery Institute	hg38	chrX	77682178	77682178	+	Missense_Mutation	SNP	A	A	C	HGG_10	p.C1026W	0.10177	NM_000489.4
ATRX	546	Asenjo Neurosurgery Institute	hg38	chrX	77684938	77684938	+	Splice_Site	SNP	C	C	T	HGG_55		0.282828	NM_000489.4
PTEN	5728	Asenjo Neurosurgery Institute	hg38	chr10	87864513	87864513	+	Missense_Mutation	SNP	G	G	A	HGG_8	p.R15K	0.731366	NM_001304717.2
PTEN	5728	Asenjo Neurosurgery Institute	hg38	chr10	87894052	87894052	+	Missense_Mutation	SNP	G	G	T	HGG_64	p.G36V	0.301486	NM_001304717.2
PTEN	5728	Asenjo Neurosurgery Institute	hg38	chr10	87925518	87925518	+	Missense_Mutation	SNP	T	T	C	HGG_26	p.L57S	0.361084	NM_001304717.2
PTEN	5728	Asenjo Neurosurgery Institute	hg38	chr10	87925551	87925551	+	Missense_Mutation	SNP	A	A	G	HGG_66	p.Y68C	0.284848	NM_001304717.2
PTEN	5728	Asenjo Neurosurgery Institute	hg38	chr10	87925553	87925553	+	Missense_Mutation	SNP	A	A	G	HGG_22	p.N69D	0.436782	NM_001304717.2
PTEN	5728	Asenjo Neurosurgery Institute	hg38	chr10	87931089	87931089	+	Splice_Site	SNP	G	G	C	HGG_53	p.V85L	0.116564	NM_001304717.2
PTEN	5728	Asenjo Neurosurgery Institute	hg38	chr10	87933224	87933225	+	Frame_Shift_Ins	INS	-	-	G	HGG_27	p.E157fs	0.437238	NM_001304717.2
PTEN	5728	Asenjo Neurosurgery Institute	hg38	chr10	87933253	87933253	+	Splice_Site	DEL	T	T	-	HGG_29		0.173669	NM_001304717.2
PTEN	5728	Asenjo Neurosurgery Institute	hg38	chr10	87952235	87952235	+	Missense_Mutation	SNP	C	C	T	HGG_24	p.P204S	0.623043	NM_001304717.2
PTEN	5728	Asenjo Neurosurgery Institute	hg38	chr10	87957970	87957970	+	Missense_Mutation	SNP	G	G	T	HGG_39	p.G251V	0.343675	NM_001304717.2
PTEN	5728	Asenjo Neurosurgery Institute	hg38	chr10	87957976	87957976	+	Missense_Mutation	SNP	T	T	G	HGG_9	p.I253S	0.0882353	NM_001304717.2
PTEN	5728	Asenjo Neurosurgery Institute	hg38	chr10	87957976	87957976	+	Missense_Mutation	SNP	T	T	G	HGG_47	p.I253S	0.86087	NM_001304717.2
IDH1	3417	Asenjo Neurosurgery Institute	hg38	chr2	208248388	208248388	+	Missense_Mutation	SNP	C	C	T	HGG_5	p.R132H	0.45288	NM_001282387.1
IDH1	3417	Asenjo Neurosurgery Institute	hg38	chr2	208248388	208248388	+	Missense_Mutation	SNP	C	C	T	HGG_13	p.R132H	0.378809	NM_001282387.1
IDH1	3417	Asenjo Neurosurgery Institute	hg38	chr2	208248388	208248388	+	Missense_Mutation	SNP	C	C	T	HGG_17	p.R132H	0.406797	NM_001282387.1
IDH1	3417	Asenjo Neurosurgery Institute	hg38	chr2	208248388	208248388	+	Missense_Mutation	SNP	C	C	T	HGG_19	p.R132H	0.40619	NM_001282387.1
IDH1	3417	Asenjo Neurosurgery Institute	hg38	chr2	208248388	208248388	+	Missense_Mutation	SNP	C	C	T	HGG_28	p.R132H	0.434746	NM_001282387.1
IDH1	3417	Asenjo Neurosurgery Institute	hg38	chr2	208248388	208248388	+	Missense_Mutation	SNP	C	C	T	HGG_31	p.R132H	0.359766	NM_001282387.1
IDH1	3417	Asenjo Neurosurgery Institute	hg38	chr2	208248388	208248388	+	Missense_Mutation	SNP	C	C	T	HGG_37	p.R132H	0.400978	NM_001282387.1
IDH1	3417	Asenjo Neurosurgery Institute	hg38	chr2	208248388	208248388	+	Missense_Mutation	SNP	C	C	T	HGG_50	p.R132H	0.444116	NM_001282387.1
IDH1	3417	Asenjo Neurosurgery Institute	hg38	chr2	208248389	208248389	+	Missense_Mutation	SNP	G	G	T	HGG_3	p.R132S	0.363953	NM_001282387.1
H3-3A		Asenjo Neurosurgery Institute	hg38	chr1	226064434	226064434	+	Missense_Mutation	SNP	A	A	T	HGG_55	p.K28M	0.422414	NM_002107.4

## Sheet: Supp Table 3
Chr	Position	Mean coverage	Median coverage	HGG_1	HGG_2	HGG_3	HGG_4	HGG_5	HGG_6	HGG_7	HGG_8	HGG_9	HGG_10	HGG_11	HGG_12	HGG_13	HGG_14	HGG_15	HGG_16	HGG_17	HGG_18	HGG_19	HGG_20	HGG_21	HGG_22	HGG_23	HGG_24	HGG_25	HGG_26	HGG_27	HGG_28	HGG_29	HGG_30	HGG_31	HGG_32	HGG_33	HGG_34	HGG_35	HGG_36	HGG_37	HGG_38	HGG_39	HGG_40	HGG_41	HGG_42	HGG_43	HGG_44	HGG_45	HGG_46
chr5	1295113	452.943	289.5	101	114	847	203	691	254	648	420	191	669	306	103	107	447	502	226	163	178	156	221	247	272	168	136	402	484	119	152	167	179	93	273	66	617	213	172	471	466	167	326	922	1136	148	73	515	2102
chr5	1295135	864.371	584.5	208	212	1622	373	1283	478	1239	810	361	1271	626	189	197	873	958	449	312	329	283	412	481	505	315	255	753	901	235	284	323	357	179	549	131	1203	386	332	872	880	310	620	1785	2177	300	130	978	3952
chr17	7669615	7974.87	4119.5	493	20932	32908	2396	18484	712	1566	13090	5172	5620	7951	591	9735	14707	12396	12423	7460	13346	7758	996	1376	2710	3288	22781	2292	8164	2908	5722	800	753	8349	63	2254	4887	881	148	4237	638	3753	4002	16993	464	9923	28	86	35199
chr17	7673776	9149.33	4580.5	774	24509	13318	2300	11863	0	1161	7263	5180	8369	7707	552	13581	16250	14192	12256	8377	14468	9996	1187	1183	2646	3688	27255	1870	8663	3844	5915	1294	1132	13124	63	3563	4938	1233	166	4695	816	3999	8494	16997	259	13777	20	65	39614
chr17	7673803	11343.4	5272.5	1035	33331	7158	2666	6264	0	1467	3850	6035	12222	9806	696	16610	17825	19147	18199	11101	19265	11908	1392	1535	3469	4805	35727	2257	10605	4584	6869	1528	1451	15747	91	4801	5522	1549	230	5848	1046	4950	10310	21011	229	17816	23	90	53912
chr17	7673820	9650.36	4353	900	28510	705	2319	465	0	1304	432	5154	10904	8572	620	14223	14872	17053	16795	9845	16955	9860	1108	1328	2942	4337	31410	1819	8716	4059	5943	1322	1252	13678	77	4308	4695	1352	206	5031	915	4369	8870	18578	174	15272	19	85	48397
chr17	7673826	8801.77	3742.5	864	27906	45	1939	31	2	1133	10	4515	10662	7788	553	12799	12838	15943	15983	9178	15877	9072	1040	1247	2895	3763	29222	1769	8433	3340	4933	1067	1116	11100	69	3948	3696	1202	171	4488	760	3722	7808	15752	123	14335	15	75	44316
chr17	7674199	1314.79	680.5	131	2590	2	443	0	0	224	1	816	1145	1504	39	2081	3237	2088	1878	977	2156	1345	98	113	309	433	4212	323	1076	797	1217	175	106	1741	14	539	863	160	29	708	107	709	1558	3431	27	1433	4	4	4999
chr17	7674218	2439.61	872	111	2715	212	806	124	64	434	64	1740	1020	2002	74	4081	5498	3042	4752	3048	2746	3104	494	488	928	1203	12275	788	2702	1184	2297	316	88	1481	14	384	1720	191	61	675	71	1619	1136	5730	60	4046	4	18	14228
chr17	7674220	2440.6	872	111	2716	212	809	124	64	434	64	1740	1020	2003	74	4082	5503	3043	4756	3050	2746	3105	494	488	928	1203	12279	789	2706	1184	2297	316	88	1481	14	383	1722	191	61	675	71	1619	1136	5733	60	4047	4	18	14232
chr17	7674227	2441.46	872.5	111	2714	212	809	124	64	434	64	1741	1020	2004	74	4085	5509	3043	4763	3051	2748	3105	496	489	929	1203	12286	789	2706	1183	2296	316	88	1481	14	383	1721	191	61	677	71	1620	1137	5734	60	4048	4	18	14243
chr17	7674230	2442.46	872.5	111	2714	212	810	124	64	434	64	1741	1020	2004	74	4087	5512	3045	4765	3052	2748	3107	496	489	929	1204	12293	790	2707	1183	2297	316	88	1481	14	383	1721	191	61	678	71	1620	1137	5737	60	4050	4	18	14254
chr17	7674233	2442.47	872	111	2715	212	810	124	64	434	64	1741	1020	2004	74	4087	5511	3047	4765	3052	2748	3107	496	488	928	1204	12294	790	2708	1182	2297	316	88	1481	14	383	1721	191	61	678	71	1619	1137	5738	60	4051	4	18	14254
chr17	7674893	9811.44	4406	829	28018	26171	2317	14405	0	1165	12737	4680	11151	6912	651	12296	15242	14887	11783	9323	12524	8799	1500	1531	2903	4034	34645	2064	9864	1959	5683	1133	1174	11281	49	2877	4948	1421	137	4685	944	4098	8795	15600	298	15195	24	81	49720
chr17	7674894	9811.26	4406.5	829	28018	26167	2317	14404	0	1165	12737	4681	11151	6912	651	12296	15242	14887	11782	9322	12524	8799	1500	1530	2902	4034	34645	2064	9862	1959	5683	1133	1174	11280	49	2877	4948	1421	137	4685	944	4098	8795	15596	298	15195	24	81	49723
chr17	7674905	10538.2	4573.5	1006	32466	13233	2369	7318	0	1239	6450	4878	13225	7710	670	14537	17734	17778	15988	10652	15598	10003	1510	1644	3266	4292	38951	2129	11142	1474	5788	1224	1245	11417	56	3314	5068	1459	147	4855	905	4255	9293	16669	235	17116	23	92	55565
chr17	7674926	8065.99	3046	841	26443	3	1725	1	0	937	0	3616	10775	6005	491	12027	14396	14759	14349	8639	13122	7943	1067	1250	2573	3388	31263	1537	8726	2309	4051	904	933	8890	48	2729	3617	1086	117	3741	659	3311	7172	12604	118	13544	18	64	45673
chr17	7674945	8140.96	3085.5	842	26589	10	1723	3	3	947	0	3655	10850	6050	498	12108	14477	14834	14430	8691	13173	7986	1072	1256	2582	3462	31650	1544	8776	2342	4140	915	932	9023	48	2738	3664	1093	121	3762	667	3398	7238	12881	123	13648	18	64	46343
chr17	7674962	8471.69	3218	821	26417	204	1949	58	52	1025	31	4041	10766	6299	522	12834	15041	14985	15350	9097	13381	8725	1227	1381	2803	3634	33561	1737	9439	2538	4746	969	920	8558	50	2588	3980	1094	135	3706	654	3557	7044	13794	141	14520	18	70	47904
chr17	7674966	4733.47	1773	423	13877	204	1177	58	52	613	31	2413	5559	3569	275	7523	8927	8259	8719	5045	7405	5171	692	705	1553	1935	18905	1005	5270	1611	3083	560	430	4565	25	1367	2390	539	83	1963	311	2130	3715	8554	82	8074	9	39	26241
chr17	7675077	3418.71	1736.5	165	10338	13418	983	7836	279	562	5527	2029	2304	2872	188	5167	7564	5140	4668	3513	5692	3650	519	520	1001	1173	11492	879	3359	1439	2543	424	242	2724	17	698	1966	267	48	1758	154	1511	2559	6106	158	4515	13	23	13676
chr17	7675088	3420.44	1737	166	10345	13433	983	7841	278	562	5531	2030	2304	2872	188	5166	7565	5147	4668	3519	5693	3656	519	520	1000	1171	11495	879	3359	1439	2543	424	242	2722	17	697	1964	267	48	1758	154	1509	2560	6111	158	4513	13	23	13674
chr17	7675094	3067.49	1550.5	196	8542	19395	878	9748	8	466	6818	2010	2594	2405	147	3810	6825	3712	2221	2656	3614	2712	329	280	781	784	8437	731	2727	1254	2266	383	267	3852	8	831	1750	352	31	1641	222	1376	2874	5660	134	3186	4	16	9979
chr17	7675206	7301.76	2583	378	15351	1252	2460	269	236	1528	236	4478	4385	5505	546	13465	15306	10707	13948	8387	9698	9204	1536	1724	2519	3280	31231	2087	9140	2647	6731	799	456	4835	64	1265	5110	780	145	2363	390	3848	4278	22196	245	12340	21	61	45431
chr17	7675238	3880.56	1067.5	58	4439	1227	1583	259	230	1013	224	2610	814	2705	319	8009	9402	4953	8079	5226	4190	5885	974	1010	1599	1817	18080	1316	5492	1539	4491	401	102	1384	35	200	3255	285	82	571	36	2385	881	14878	160	6558	11	41	25453
chr17	7675995	6353.61	3085	734	16992	19732	1522	16286	34	811	14310	3317	8808	4434	485	6984	9356	7583	8041	7046	6710	5213	937	1044	2052	2644	21044	1115	5660	2014	3222	804	816	7690	36	1407	3371	693	121	3318	438	2948	4494	9108	252	9717	19	54	33313
chr17	7676028	10406.7	4500.5	1127	28723	22296	2274	25940	2	1122	22990	4901	13496	6797	732	12299	16623	14513	14085	10965	11682	8966	1823	1923	3478	4572	36348	1870	10003	2609	4429	1175	1392	12218	46	2379	4812	1126	146	5298	745	4008	7593	12505	373	16908	35	100	57943
chr17	31338792	2538.71	540.5	42	3339	731	476	638	140	133	254	1111	881	1392	297	3006	3619	2750	4082	3557	1755	3403	299	214	1775	2678	10138	489	3399	1403	1400	263	52	861	5	64	1201	86	75	174	5	856	73	2200	38	2762	2	19	35877
chr7	55143387	17426.6	9522	19647	22010	24953	12054	17327	1	16468	15565	3692	12480	7343	1754	15868	20500	22612	16302	8172	15612	10209	20642	27046	5831	149893	34770	1634	127874	6271	4688	7753	16099	12052	1217	1912	4647	7916	3078	2706	7956	3484	3155	12527	2648	17751	428	2341	62327
chr7	55151307	29209.4	15681.5	30740	30782	50000	17230	36190	4	30270	47966	5636	24513	10269	3837	20269	27981	33750	22420	14983	19856	11434	50975	89906	9452	210455	67023	3523	222711	5441	5728	11494	29899	19749	1970	2626	7549	17229	4017	5872	19833	5507	6627	16224	6073	31525	997	5058	133503
chr7	55154128	12946	8955.5	16253	20951	26174	16211	15255	23	31349	12836	4766	7563	9401	1221	13455	25996	18797	12396	6528	14978	7529	18777	20974	3809	65399	29140	2110	13540	6206	4272	8811	9341	10111	948	2101	4982	8558	2374	4190	9100	3849	4859	16643	2949	12829	283	1826	42296
chr7	55154129	12946.3	8953	16253	20954	26174	16208	15255	23	31348	12835	4765	7564	9402	1221	13457	25993	18797	12396	6527	14977	7529	18781	20980	3811	65399	29140	2110	13539	6205	4270	8808	9341	10110	948	2101	4981	8557	2374	4187	9098	3849	4855	16645	2948	12831	283	1826	42297
chr7	55154142	12929.2	8947.5	16054	20794	25884	16211	15101	23	31348	12754	4766	7475	9397	1221	13454	25982	18784	12395	6526	14973	7529	18786	20978	3808	65300	29121	2108	13532	6196	4265	8797	9331	10108	945	2100	4978	8554	2369	4187	9098	3848	4861	16646	2945	12831	283	1823	42281
chr7	55155847	7383.01	4358	8309	11907	1	7036	2	1	12985	3	2024	5394	4894	954	11038	16730	13845	10840	4847	10458	4435	11784	29997	2662	40128	16780	1028	13053	2007	1765	4350	7606	4366	475	1220	1932	4924	1143	2450	4774	1762	2566	6646	1742	7685	171	1249	29690
chr7	55156614	15004.4	6102	1830	6280	1259	17484	860	11466	30124	724	5517	1383	8149	2425	20336	19456	16042	22885	10090	11624	12027	39106	66755	6529	116720	45216	2521	29931	6512	6408	9083	4840	5114	1229	504	5742	5924	3237	1723	2261	5092	1393	19291	5686	21050	425	4970	86565
chr7	55160222	21037.8	11071	13635	20180	16915	12588	23420	5575	19791	26272	4615	12273	9153	2944	20365	25013	27309	24350	11023	19903	12027	28101	61745	7853	204495	48524	2119	32349	7401	6658	12972	21667	14687	1453	2138	6974	9951	3746	4108	11119	4478	3617	16156	7697	22233	460	3709	102635
chr7	55165350	20282	11814.5	10607	20016	38002	30357	23779	9173	36707	23787	5687	7796	11011	2113	18854	25443	23393	16316	8252	18440	9333	31330	69029	5054	112994	37834	2979	147682	6586	6434	14500	15509	12937	1593	2222	7288	11293	185	4753	13129	4771	5888	21414	9312	18393	515	4562	65562
chr7	55165416	11986.6	5461.5	10403	13268	197	16181	118	0	18545	105	2200	7000	5503	1248	11957	15362	15196	10905	4864	11109	4994	12654	41533	2534	95961	24750	1057	79789	3679	3046	7408	12828	7105	1283	1418	3150	7700	152	2052	9335	2576	2978	12136	2208	10354	433	2080	51226
chr7	55191792	19280.5	11365	20040	17258	11068	26041	5862	8	34532	6001	4359	12222	10218	38596	15990	20962	23397	19810	8598	15813	7103	26561	71423	4914	132494	35160	2088	119159	4789	3787	12900	17880	12453	1974	2723	5065	16131	4252	4492	14665	4198	5199	16504	5241	18218	723	4388	77693
chrX	77599534	2203.1	592	35	3658	551	228	327	135	171	98	1156	993	2005	198	2235	8974	2054	5898	3361	3936	6198	546	769	1535	3882	5691	1215	7865	1243	3803	74	100	581	12	352	1586	143	49	202	18	835	186	5180	24	4022	10	14	4152
chrX	77682178	29.6143	4.5	6	249	352	0	287	3	0	121	3	255	14	1	12	46	20	26	16	38	32	1	2	12	4	22	9	51	3	10	0	0	5	0	4	6	1	0	6	0	3	0	14	0	31	0	0	73
chrX	77682909	5158.53	1391.5	40	5227	911	965	833	350	402	290	2558	1479	6113	408	5550	18564	4555	13964	6000	9582	11985	1265	1432	2955	9528	10246	2126	13771	3221	6491	296	232	1892	59	542	3564	266	219	426	42	2415	383	8473	141	8806	9	60	37319
chrX	77684938	7143.43	2826	92	16910	20505	727	14453	1018	377	7135	2532	5715	7270	593	6272	22253	8831	19154	6347	20793	12547	1612	2793	3683	10739	14475	1990	14985	2859	4826	487	1349	3161	74	2093	3292	393	186	1901	299	1433	1632	4266	250	13214	32	64	45133
chr10	87864488	6017.57	1842	135	13505	22498	1550	4488	601	589	4682	1924	1746	3554	362	1760	11400	9162	10287	7022	8154	8035	349	350	2379	4504	12217	1356	6736	2193	201	541	479	2898	19	595	2081	414	106	2182	123	1982	974	8503	71	8753	22	30	69132
chr10	87864513	7862	2022	188	21975	43438	1615	8655	981	584	9259	2054	2806	4443	431	1867	12222	12770	12226	7812	11500	8533	446	438	2726	5555	13853	1473	7461	2191	236	708	812	4300	21	992	2408	517	122	3479	206	1990	1556	8979	64	11739	35	26	86362
chr10	87894052	12967.5	1620	68	6153	1130	1434	581	280	378	446	4385	2552	5343	1073	2702	9436	13152	24932	24939	9961	18605	931	766	7621	19044	36804	2771	17340	6156	677	1121	494	4445	73	603	5046	762	289	1806	38	5197	510	7787	178	24341	34	74	215544
chr10	87925518	7268.63	1227.5	54	5133	3615	576	1282	179	170	1188	2419	1267	2791	307	5129	5227	4489	12187	11864	5182	12774	335	752	5031	6779	22515	2219	12203	5601	604	451	180	2055	4	330	3625	304	113	755	35	2525	189	10835	64	12915	12	49	98742
chr10	87925551	15445.5	3534	192	23198	35281	883	13984	514	267	12755	4065	5842	5042	566	8144	9311	11451	22609	22811	11506	20941	551	1328	10752	11184	45533	4325	21446	9480	930	923	698	5022	12	1144	6216	540	171	2360	137	4185	651	19226	162	27267	29	68	200044
chr10	87925553	15436.6	3534	192	23197	35284	883	13984	514	267	12755	4065	5838	5041	565	8141	9307	11443	22588	22797	11499	20925	551	1327	10742	11164	45502	4325	21429	9476	930	923	698	5022	12	1144	6214	540	171	2358	137	4185	651	19226	162	27257	29	68	199893
chr10	87931089	6110.06	1888	102	16357	31998	627	12381	537	202	10584	1966	4008	2948	300	5852	8027	5908	10445	6838	9950	10431	170	456	2889	4351	10891	1242	7069	4897	494	572	635	4016	2	1127	2944	239	86	2180	119	1602	912	6835	158	8039	7	46	54088
chr10	87933225	2750.91	436	25	1334	255	654	164	101	141	94	1297	475	1385	193	2096	3020	1523	4961	4178	1823	3662	145	333	1019	4565	7857	627	2347	3144	263	375	89	1782	11	155	1987	182	91	397	16	1781	171	4977	39	4177	15	43	42062
chr10	87933253	3012.6	627	23	1753	1329	694	494	107	162	416	1379	521	1564	216	2432	3865	1834	5473	4466	2448	4164	148	355	1063	4767	8292	670	2517	3503	282	318	108	2098	10	224	2150	197	94	503	23	1872	213	5636	44	4446	16	46	44291
chr10	87952235	12643	4741.5	404	28333	25215	1946	27214	2	372	24593	3926	10595	5668	868	10051	13474	10886	16714	16348	13856	15114	458	1024	5589	10471	27191	2458	14441	7245	441	1397	2103	25739	28	3385	5142	1288	194	5513	479	4896	2669	10135	227	17744	14	77	129352
chr10	87957970	17860.4	5430.5	436	31836	486	3170	374	138	794	131	7185	14323	11100	1122	15616	21554	16947	28741	26476	21815	22582	750	2159	8420	15583	41705	5149	23376	11650	1153	2094	2386	26237	26	4858	8491	1925	440	7420	604	8878	3550	24994	253	27159	50	207	219764
chr10	87957976	21464.4	5464.5	467	33757	897	3205	383	139	804	243	7253	15124	11176	1407	19343	26797	20060	36091	34347	25157	29511	1024	2894	11016	20310	54003	5198	29955	11754	1163	2105	2518	26348	26	4867	8577	1933	440	7448	608	8942	3564	25227	256	34948	50	212	284943
chr2	208248388	12617.2	5378.5	744	31150	16146	2216	36787	310	1012	21627	5858	12510	8594	1245	15055	13558	16820	13443	13855	17258	14000	2455	1568	6673	8884	31630	2318	15750	4434	6190	1668	2633	20113	572	4709	6050	1980	587	5373	1282	5384	4841	10483	1269	21242	153	688	101648
chr2	208248389	12609.5	5374.5	744	31150	16147	2216	36502	310	1012	21627	5860	12510	8595	1245	15020	13558	16820	13443	13810	17257	13972	2455	1568	6673	8884	31630	2318	15750	4436	6160	1668	2633	20072	572	4709	6050	1982	587	5365	1283	5384	4841	10481	1270	21242	154	688	101652
chr1	226064434	5657.07	3750	812	801	4528	318	3150	832	2192	7694	1993	595	3683	1793	163	1995	5552	390	1236	2762	1312	2109	1330	1874	1808	1616	3817	7226	1407	1393	2861	4469	8033	5270	3462	11321	2415	2501	2356	9031	2628	5274	9640	18661	4395	869	7720	37477
[truncated: 24 more columns]
